# Supplementary material for: Correction: Drosophila species learn dialects through communal living
Source: PLoS Genet. 2018 Nov 27;14(11):e1007825. doi: 10.1371/journal.pgen.1007825 (PMC6258508; doi:10.1371/journal.pgen.1007825)
Supplement: S1 File — (XLSX) [file pgen.1007825.s001.xlsx]

## Sheet: Figure 1 B
time:	day 0		day 1
treatment:	acute exposure		social learning	student unexposed	teacher unexposed		student exposed	teacher exposed
vial #	CS only	CS + Lh14	CS unexposed	CS eggs	CS teacher eggs	CS exposed	CS eggs	CS teacher eggs
1	537	27		149	422		26	42
2	582	242		131	267		21	89
3	314	230		140	202		34	161
4	386	117		153	231		28	139
5	402	399		200	219		42	46
6	337	174		217	156		44	53
7	486	126		171	192		55	127
8	435	184		181	286		25	61
9	275	189		164	211		35	52
10	326	125		172	216		42	61
11	521	127		177	201		74	115
12	346	113		165	152		65	87
average	412.25	171.083		168.333	229.583		40.9167	86.0833
stdev	99.5153	92.4912		24.2387	71.7793		16.5335	40.4485
SE	28.7276	26.6999		6.99711	20.7209		4.77281	11.6765
p value:	3.52696e-06			1.23225e-05			3.69828e-12

## Sheet: Figure 2 A
time:	day 0		day 1
treatment:	acute exposure		social learning	student unexposed	teacher unexposed		student exposed	teacher exposed
1	89	12		80	60		9	22
2	102	3		84	75		7	21
3	86	17		64	57		7	23
4	115	19		89	35		2	45
5	96	13		36	60		19	12
6	94	22		41	61		11	2
7	59	8		51	27		8	8
8	105	10		68	61		5	12
9	122	6		70	76		6	15
10	103	13		64	66		9	15
11	84	30		100	71		1	26
12	113	24		32	49		12	19
13	115	21		41	56		9	29
14	88	16		66	52		11	8
15	138	11		81	47		2	39
16	121	19		58	55		6	7
17	97	10		37	61		11	8
18	102	7		39	34		9	12
19	120	13		62	48		14	13
20	138	19		67	64		9	14
21	118	10		65	37		3	23
22	145	24		80	39		1	18
23	126	31		71	51		7	15
24	85	18		53	54		16	19
average	106.708	15.6667		62.4583	54		8.08333	17.7083
stdev	20.3266	7.3109		18.3326	12.8841		4.58653	9.96288
SE	4.14916	1.49233		3.74213	2.62996		0.936221	2.03367

## Sheet: Figure 2 B
treatment:	day 0		day 1
vial #	acute exposure		social learning	student unexposed	teacher unexposed		student exposed	teacher exposed
1	26	1		36	32		3	6
2	21	0		34	43		6	2
3	13	0		39	23		7	7
4	19	1		19	30		3	4
5	22	0		26	25		5	4
6	16	0		29	31		4	3
7	35	0		39	54		11	9
8	28	8		56	54		5	8
9	23	1		31	31		16	6
10	39	2		45	41		10	4
11	4	2		22	31		4	5
12	26	0		36	35		4	1
13	28	0		41	43		11	10
14	38	3		39	52		5	1
15	27	2		32	54		6	8
16	35	2		45	49		9	3
17	36	1		30	26		3	12
18	31	0		26	35		8	1
19	24	2		59	45		11	1
20	20	1		36	44		12	2
21	11	0		42	49		4	2
22	14	0		26	38		9	4
23	19	2		31	47		4	1
24	26	0		37	44		10	1
average	24.2083	1.16667		35.6667	39.8333		7.08333	4.375
stdev	8.94903	1.73623		9.59468	9.75645		3.53758	3.22777
SE	1.82671	0.354406		1.95851	1.99153		0.722106	0.658865

## Sheet: Figure 2 C
time:	day 0		day 1
treatment:	acute exposure		social learning	student unexposed	teacher unexposed		student exposed	teacher exposed
vial #	CS only	CS + Lh14	CS unexposed	Danan eggs	CS eggs	CS exposed	Danan eggs	CS eggs
1	117	11		27	112		17	12
2	182	14		39	96		14	7
3	131	4		24	113		20	9
4	128	16		42	97		19	21
5	192	32		25	106		15	13
6	135	3		31	124		21	9
7	249	34		26	130		17	14
8	151	10		35	142		23	11
9	104	4		29	122		19	10
10	130	16		25	122		21	17
11	141	5		32	106		17	9
12	147	5		37	117		20	7
average	150.583	12.8333		31	115.583		18.5833	11.5833
stdev	39.7159	10.5472		6.0603	13.4601		2.64432	4.16606
SE	11.465	3.0447		1.74946	3.8856		0.763349	1.20264
p value:	4.46126e-08			1.46914e-12			9.80655e-06

## Sheet: Figure 2 D
time:	day 0		day 1
treatment:	acute exposure		social learning	student unexposed	teacher unexposed		student exposed	teacher exposed
vial #	Danan only	Danan + Lh14	Danan unexposed	CS eggs	Danan eggs	Danan exposed	CS eggs	Danan eggs
1	17	0		57	38		62	2
2	22	1		95	42		44	7
3	18	0		81	39		52	9
4	26	0		86	36		55	1
5	24	1		91	42		57	2
6	36	3		84	43		49	7
7	31	0		105	61		58	2
8	17	1		90	36		59	1
9	34	4		101	39		44	1
10	42	1		95	43		56	7
11	30	2		84	39		54	1
12	27	11		109	43		51	10
average	27	2		89.8333	41.75		53.4167	4.16667
stdev	7.95442	3.10425		13.5367	6.59373		5.66422	3.51188
SE	2.29624	0.89612		3.90771	1.90345		1.63512	1.01379
p value:	6.56249e-08			3.52793e-12			4.00777e-07

## Sheet: Figure 2 E
time:	day 0		day 1
treatment:	acute exposure		social learning	student unexposed	teacher unexposed		student exposed	teacher exposed
vial #	CS only	CS + Lh14	CS unexposed	Dkikk eggs	CS eggs	CS exposed	Dkikk eggs	CS eggs
1	97	5		34	96		23	9
2	83	3		37	102		26	12
3	79	9		29	124		19	10
4	102	1		43	101		21	7
5	96	4		34	91		28	6
6	105	2		51	107		30	3
7	91	8		31	93		17	14
8	136	3		42	127		21	3
9	72	10		30	79		19	6
10	113	4		35	82		25	3
11	88	11		27	109		16	16
12	121	3		34	85		21	6
average	98.5833	5.25		35.5833	99.6667		22.1667	7.91667
stdev	18.2779	3.36087		6.82853	15.299		4.34497	4.35803
SE	5.27639	0.9702		1.97123	4.41645		1.25429	1.25805
p value:	9.59547e-10			5.14605e-11			1.67236e-05

## Sheet: Figure 2 F
time:	day 0		day 1
treatment:	acute exposure		social learning	student unexposed	teacher unexposed		student exposed	teacher exposed
vial #	Dkikk only	Dkikk + Lh14	Danan unexposed	CS eggs	Dkikk eggs	Dkikk exposed	CS eggs	Dkikk eggs
1	17	0		149	17		70	0
2	10	0		91	13		64	1
3	34	0		134	24		74	0
4	21	0		95	19		76	1
5	16	1		159	36		85	1
6	20	0		114	24		58	3
7	35	1		157	19		78	2
8	42	1		81	42		70	0
9	25	11		128	22		66	1
10	24	0		122	36		97	0
11	53	0		131	35		89	0
12	37	0		106	33		92	2
average	27.8333	1.16667		122.25	26.6667		76.5833	0.916667
stdev	12.4815	3.12856		25.7157	9.30624		12.0262	0.996205
SE	3.6031	0.903137		7.42347	2.68648		3.47166	0.28758
p value:	9.42636e-06			9.99693e-07			4.62543e-05

## Sheet: Figure 2 G
time:	day 0		day 1
treatment:	acute exposure		social learning	student unexposed	teacher unexposed		student exposed	teacher exposed
vial #	CS only	CS + Lh14	CS unexposed	Dwillis eggs	CS eggs	CS exposed	Dwillis eggs	CS eggs
1	324	39		19	226		22	7
2	412	36		24	234		38	6
3	466	28		29	284		25	15
4	347	17		22	157		19	8
5	340	41		27	175		38	22
6	289	22		45	162		30	19
7	312	50		25	173		14	26
8	243	24		31	169		35	18
9	304	41		24	236		27	21
10	409	74		36	195		41	23
11	227	19		28	142		16	7
12	304	28		25	205		42	35
average	331.417	34.9167		27.9167	196.5		28.9167	17.25
stdev	69.6726	15.9628		6.94731	41.6249		9.88533	9.00631
SE	20.1127	4.60806		2.00552	12.0161		2.85365	2.5999
p value:	5.4404e-09			5.22393e-09			0.777326

## Sheet: Figure 2 H
time:	day 0		day 1
treatment:	acute exposure		social learning	student unexposed	teacher unexposed		student exposed	teacher exposed
vial #	Dwillis only	Dwillis + Lh14	Dwillis unexposed	CS eggs	Dwillis eggs	Dwillis exposed	CS eggs	Dwillis eggs
1	17	1		193	38		192	0
2	38	0		134	27		123	6
3	29	0		206	21		219	1
4	31	1		152	27		197	1
5	27	1		140	25		165	4
6	22	3		178	36		257	2
7	40	2		206	28		211	1
8	31	0		130	31		171	0
9	24	1		143	20		183	2
10	16	0		108	18		142	0
11	40	2		179	36		228	6
12	32	3		193	32		192	4
average	28.9167	1.16667		163.5	28.25		190	2.25
stdev	8.1515	1.11464		33.0028	6.57993		37.0503	2.22077
SE	2.35314	0.321769		9.52707	1.89946		10.6955	0.641081
p value:	1.07101e-07			5.39734e-09			0.0779531

## Sheet: Figure 2 I
time:	day 0		day 1
treatment:	acute exposure		social learning	student unexposed	teacher unexposed		student exposed	teacher exposed
vial #	CS only	CS + Lh14	CS unexposed	Dequi eggs	CS eggs	CS exposed	Dequi eggs	CS eggs
1	67	25		39	62		48	41
2	52	13		42	102		58	18
3	85	22		46	111		63	36
4	102	16		53	123		67	49
5	72	19		41	158		71	2
6	54	25		31	40		77	35
7	117	3		37	165		68	38
8	83	38		31	122		41	24
9	76	11		37	93		32	49
10	92	51		79	142		85	30
11	74	22		54	205		126	25
12	102	55		63	128		91	27
average	81.3333	25		46.0833	120.917		68.9167	31.1667
stdev	19.6299	15.6786		14.1194	44.8664		24.8869	13.3132
SE	5.66667	4.52602		4.07591	12.9518		7.18422	3.8432
p value:	1.3273e-07			1.65324e-05			0.0130516

[truncated: 171 more sheets: Figure 2 J, Figure 2 K, Figure 2 L, Figure 2 M, Figure 2 N, Figure 3 B, Figure 3 C, Figure 4 B, Figure 4 C, Figure 4 D, Figure 4 E, Figure 4 F, Figure 4 G, Figure 4 H, Figure 4 I, Figure 4 J, Figure 4 K, Figure 5 B, Figure 5 C, Figure 5 D …]
